# Supplementary material for: Integrative transcriptome- and DNA methylation analysis of brain tissue from the temporal pole in suicide decedents and their controls
Source: Mol Psychiatry. 2023 Nov 8;29(1):134–45. doi: 10.1038/s41380-023-02311-9 (PMC11078738; doi:10.1038/s41380-023-02311-9)
Supplement: Supplementary file 2 — Supplementary Table 1. [file 41380_2023_2311_MOESM2_ESM.xlsx]

## Sheet: Sheet1
Supplementary Table 1. Toxcicity report from all subjects
		6-Monoacetylmorphine	7aminoclonazepam	7aminoflunitrazepam	7aminonitrazepam	Acebutolol	Acepromazine	Alimemazine	Alprazolam	Ambroxol	Amiodarone	Amisulpride	Amitriptyline	Amoxapine	Amphetamine	Atenolol	Atropine	Benzoylecgonine	Betaxolol	Bisoprolol	Bromazepam	Brompheniramine	Buflomedil	Bupivacaine	BuprenorphinepseudoMRM	Bupropion	Caffeine	Carbamazepine	Celiprolol	Chlordiazepoxide	Chloroquine	Chlorpheniramine	Chlorpromazine	Citalopram	Clenbuterol	Clobazam	Clomipramine	Clonazepam	Clonidine	Clotiazepam	Cloxazolam	Clozapine	Cocaine	Codeine	Colchicine	Cotinine	Desalkylflurazepam	Desipramine	Dextromethorphan
Controls
	equivocal	0	0	0	1	2	1	0	1	0	0	0	0	1	0	3	3	0	0	0	3	0	0	0	0	0	4	1	0	0	0	0	0	0	1	0	3	0	0	0	1	3	0	1	0	8	0	0	0
	1	0	0	0	0	0	0	0	0	0	0	0	0	0	0	0	1	0	0	0	0	0	0	0	0	0	10	0	0	0	0	0	0	0	0	0	0	0	0	0	0	0	0	0	0	5	0	0	0
	2	0	0	0	0	0	0	0	1	0	0	0	1	0	0	0	1	0	0	0	1	0	0	0	0	0	5	0	0	0	0	0	0	0	0	0	0	0	0	0	0	0	0	0	0	10	0	0	0
	3	0	0	0	0	0	0	0	0	0	0	0	0	0	0	0	0	0	0	0	0	0	0	0	0	0	0	1	0	0	0	0	0	0	0	0	0	0	0	0	0	0	0	0	0	4	0	0	0
	4	0	0	0	0	0	0	0	0	0	0	0	0	0	0	0	0	0	0	0	0	0	0	0	0	0	0	0	0	0	0	0	0	0	0	0	0	0	0	0	0	0	0	0	0	0	0	0	0
Suicide decendents
	equivocal	0	0	0	1	0	0	0	1	1	1	0	0	0	0	1	2	0	0	0	2	0	1	0	0	0	8	2	0	0	0	0	0	0	0	0	2	0	0	0	0	3	0	0	0	13	0	0	0
	1	0	0	0	0	0	0	0	0	0	0	0	0	0	0	0	4	0	0	0	0	0	0	0	0	0	11	0	0	0	0	0	0	0	0	0	0	0	0	0	0	0	0	0	0	1	0	0	0
	2	0	0	0	0	0	0	0	0	0	0	0	0	0	0	0	1	0	0	0	3	0	0	0	0	0	6	0	0	0	0	0	0	0	0	0	0	0	0	0	0	0	0	0	0	12	0	0	0
	3	0	0	0	0	0	0	0	0	0	0	0	0	0	0	0	0	0	0	0	1	0	0	0	0	0	0	1	0	0	0	0	0	0	0	0	0	0	0	0	0	0	0	0	0	3	0	0	0
	4	0	0	0	0	0	0	0	0	0	1	0	1	0	0	0	0	0	0	0	0	0	0	0	0	0	0	0	0	0	0	0	0	0	0	0	0	0	0	0	0	0	0	0	0	0	0	0	0
Note: Signal to noise ratio; equivocal (usually negative); 20-100. 1; 101 – 1,000 (positive). 2; 1;001 – 10,000 (positive). 3; 10,001 – 100,000 (positive). 4; >100,000, positive.
[truncated: 132 more columns]
