# Supplementary material for: Integrative transcriptome- and DNA methylation analysis of brain tissue from the temporal pole in suicide decedents and their controls
Source: Mol Psychiatry. 2023 Nov 8;29(1):134–45. doi: 10.1038/s41380-023-02311-9 (PMC11078738; doi:10.1038/s41380-023-02311-9)
Supplement: Supplementary file 4 — Supplementary Table 3. [file 41380_2023_2311_MOESM4_ESM.xlsx]

## Sheet: Sheet1
Supplementary Table 3. Enriched gene sets identified by gene enrichment analysis from RNA sequencing data
database	ID	setSize	NES	p.adjust	rank
Hallmark	HALLMARK_ALLOGRAFT_REJECTION	137	2.06316	2.95751e-05	2348
Hallmark	HALLMARK_TNFA_SIGNALING_VIA_NFKB	176	-1.84221	0.000103452	1494
Hallmark	HALLMARK_IL6_JAK_STAT3_SIGNALING	61	2.08067	0.000470543	2298
Hallmark	HALLMARK_EPITHELIAL_MESENCHYMAL_TRANSITION	184	1.59913	0.00453305	1621
Hallmark	HALLMARK_INTERFERON_GAMMA_RESPONSE	174	1.60583	0.00538606	2542
C2-cgp	ASTON_MAJOR_DEPRESSIVE_DISORDER_DN	157	-2.76125	3.5575e-08	1963
C2-cgp	KIM_GLIS2_TARGETS_UP	68	2.51229	3.5575e-08	1406
C2-cgp	LEIN_OLIGODENDROCYTE_MARKERS	75	-2.71263	3.5575e-08	1468
C2-cgp	MCLACHLAN_DENTAL_CARIES_UP	190	2.45252	3.5575e-08	1342
C2-cgp	SCHUETZ_BREAST_CANCER_DUCTAL_INVASIVE_UP	329	2.0496	3.5575e-08	1770
C2-cgp	SMID_BREAST_CANCER_NORMAL_LIKE_UP	362	1.98192	3.5575e-08	1770
C2-cgp	VERHAAK_GLIOBLASTOMA_MESENCHYMAL	202	2.29454	3.5575e-08	2035
C2-cgp	ZWANG_CLASS_3_TRANSIENTLY_INDUCED_BY_EGF	198	-2.21872	3.5575e-08	1647
C2-cgp	ICHIBA_GRAFT_VERSUS_HOST_DISEASE_D7_UP	92	2.3447	1.03554e-07	1770
C2-cgp	HOSHIDA_LIVER_CANCER_SUBCLASS_S1	218	2.07225	6.05043e-07	1339
C2-cgp	ICHIBA_GRAFT_VERSUS_HOST_DISEASE_35D_UP	109	2.32367	6.25209e-07	1779
C2-cgp	SWEET_LUNG_CANCER_KRAS_DN	351	1.92131	6.25209e-07	2113
C2-cgp	THUM_SYSTOLIC_HEART_FAILURE_UP	393	1.88204	6.25209e-07	1495
C2-cgp	FLECHNER_BIOPSY_KIDNEY_TRANSPLANT_REJECTED_VS_OK_UP	69	2.29991	9.75946e-07	1679
C2-cgp	RODWELL_AGING_KIDNEY_UP	429	1.84195	1.09965e-06	2604
C2-cgp	LINDGREN_BLADDER_CANCER_CLUSTER_2B	354	1.8456	2.04722e-06	1763
C2-cgp	POOLA_INVASIVE_BREAST_CANCER_UP	193	2.00054	1.94761e-05	1410
C2-cgp	LU_AGING_BRAIN_UP	259	-1.91795	1.94761e-05	2669
C2-cgp	KIM_WT1_TARGETS_8HR_UP	157	-2.0163	1.94761e-05	1652
C2-cgp	PYEON_CANCER_HEAD_AND_NECK_VS_CERVICAL_DN	19	2.18503	2.30979e-05	292
C2-cgp	PICCALUGA_ANGIOIMMUNOBLASTIC_LYMPHOMA_UP	198	1.97327	3.53092e-05	2020
C2-cgp	NAGASHIMA_NRG1_SIGNALING_UP	158	-2.02776	3.83921e-05	1647
C2-cgp	MARKEY_RB1_ACUTE_LOF_DN	192	1.94354	3.83921e-05	1720
C2-cgp	BOQUEST_STEM_CELL_UP	232	1.90278	4.55168e-05	2251
C2-cgp	WALLACE_PROSTATE_CANCER_RACE_UP	233	1.88151	4.65438e-05	1538
C2-cgp	NAGASHIMA_EGF_SIGNALING_UP	53	-2.18385	0.000134576	1647
C2-cgp	NAKAYAMA_SOFT_TISSUE_TUMORS_PCA1_UP	64	2.148	0.00015356	1673
C2-cgp	VECCHI_GASTRIC_CANCER_ADVANCED_VS_EARLY_UP	164	1.92351	0.000170362	1900
C2-cgp	MEISSNER_NPC_HCP_WITH_H3_UNMETHYLATED	412	1.68127	0.00018313	2138
C2-cgp	BURTON_ADIPOGENESIS_PEAK_AT_2HR	45	-2.17735	0.00018313	772
C2-cgp	UZONYI_RESPONSE_TO_LEUKOTRIENE_AND_THROMBIN	35	-2.17592	0.000209765	1493
C2-cgp	FULCHER_INFLAMMATORY_RESPONSE_LECTIN_VS_LPS_DN	411	1.67727	0.000209765	1897
C2-cgp	JINESH_BLEBBISHIELD_TRANSFORMED_STEM_CELL_SPHERES_DN	308	-1.73668	0.000209765	2582
C2-cgp	BOYLAN_MULTIPLE_MYELOMA_PCA1_UP	83	2.03953	0.000214816	1856
C2-cgp	WIELAND_UP_BY_HBV_INFECTION	86	2.08726	0.000243504	2602
C2-cgp	RICKMAN_HEAD_AND_NECK_CANCER_B	33	2.10816	0.000337607	1591
C2-cgp	YAO_TEMPORAL_RESPONSE_TO_PROGESTERONE_CLUSTER_16	73	2.00012	0.00040534	1923
C2-cgp	BOQUEST_STEM_CELL_DN	202	1.80894	0.000476506	2265
C2-cgp	BLANCO_MELO_COVID19_SARS_COV_2_POS_PATIENT_LUNG_TISSUE_UP	93	2.00005	0.000577488	2209
C2-cgp	MARKEY_RB1_CHRONIC_LOF_DN	103	1.98694	0.000585089	1719
C2-cgp	TAKEDA_TARGETS_OF_NUP98_HOXA9_FUSION_8D_DN	146	1.92568	0.000614182	1707
C2-cgp	KANG_IMMORTALIZED_BY_TERT_UP	71	1.98549	0.00074597	1429
C2-cgp	ZHENG_GLIOBLASTOMA_PLASTICITY_DN	55	-2.02762	0.000761638	770
C2-cgp	ZHOU_INFLAMMATORY_RESPONSE_LIVE_UP	355	-1.62944	0.00078752	1679
C2-cgp	IGLESIAS_E2F_TARGETS_UP	134	1.91314	0.000793336	1568
C2-cgp	KIM_WT1_TARGETS_UP	203	-1.77423	0.000998287	2721
C2-cgp	SMID_BREAST_CANCER_LUMINAL_B_DN	392	1.63104	0.00117306	1720
C2-cgp	GAL_LEUKEMIC_STEM_CELL_DN	171	1.78232	0.00125231	997
C2-cgp	JAATINEN_HEMATOPOIETIC_STEM_CELL_DN	156	1.84674	0.00132483	1882
C2-cgp	SABATES_COLORECTAL_ADENOMA_DN	203	1.77541	0.00140719	1558
C2-cgp	DELYS_THYROID_CANCER_UP	380	1.61495	0.00148502	1915
C2-cgp	DALESSIO_TSA_RESPONSE	16	-2.0123	0.00297383	737
C2-cgp	GAURNIER_PSMD4_TARGETS	41	1.98923	0.00336649	1341
C2-cgp	ABE_VEGFA_TARGETS_30MIN	24	-2.0667	0.00336649	1333
C2-cgp	MEBARKI_HCC_PROGENITOR_WNT_UP	164	1.75292	0.00336649	1460
C2-cgp	BLANCO_MELO_COVID19_SARS_COV_2_LOW_MOI_INFECTION_A594_ACE2_EXPRESSING_CELLS_UP	130	-1.81778	0.0034844	874
C2-cgp	ONDER_CDH1_TARGETS_2_UP	247	1.67048	0.0034844	2054
C2-cgp	ZHAN_MULTIPLE_MYELOMA_DN	31	1.98457	0.0034844	1873
C2-cgp	HAHTOLA_MYCOSIS_FUNGOIDES_CD4_UP	54	-1.92252	0.0034844	933
C2-cgp	BOYLAN_MULTIPLE_MYELOMA_C_D_DN	211	1.70698	0.00349728	2957
C2-cgp	BROWN_MYELOID_CELL_DEVELOPMENT_UP	121	1.87858	0.00349728	1342
C2-cgp	MORI_MATURE_B_LYMPHOCYTE_UP	80	1.92872	0.00349728	2271
C2-cgp	COLIN_PILOCYTIC_ASTROCYTOMA_VS_GLIOBLASTOMA_UP	32	-2.07824	0.0038702	1767
C2-cgp	CONCANNON_APOPTOSIS_BY_EPOXOMICIN_UP	225	-1.63252	0.00398674	1954
C2-cgp	TIAN_TNF_SIGNALING_NOT_VIA_NFKB	22	-2.06537	0.00454663	851
C2-cgp	LIU_VAV3_PROSTATE_CARCINOGENESIS_UP	71	1.86561	0.00464793	2212
C2-cgp	KIM_WT1_TARGETS_12HR_UP	156	-1.74641	0.00476752	1652
C2-cgp	PETROVA_ENDOTHELIUM_LYMPHATIC_VS_BLOOD_DN	148	1.77373	0.00484452	1959
C2-cgp	WOOD_EBV_EBNA1_TARGETS_UP	102	-1.79884	0.00484452	1140
C2-cgp	AMIT_SERUM_RESPONSE_60_MCF10A	54	-1.8917	0.00484452	874
C2-cgp	WANG_MLL_TARGETS	234	1.65825	0.00509406	1978
C2-cgp	GILDEA_METASTASIS	26	2.00044	0.00518153	2848
C2-cgp	KATSANOU_ELAVL1_TARGETS_DN	123	1.82623	0.00544576	1566
C2-cgp	RUTELLA_RESPONSE_TO_CSF2RB_AND_IL4_DN	289	1.61235	0.00554007	2440
C2-cgp	ENK_UV_RESPONSE_EPIDERMIS_DN	467	-1.47494	0.00566022	3141
C2-cgp	DEN_INTERACT_WITH_LCA5	26	-1.95896	0.00571551	335
C2-cgp	MEISSNER_BRAIN_HCP_WITH_H3K27ME3	91	1.80757	0.00615283	1722
C2-cgp	MILI_PSEUDOPODIA_CHEMOTAXIS_UP	84	-1.84371	0.00615283	745
C2-cgp	KOBAYASHI_RESPONSE_TO_ROMIDEPSIN	18	-2.00121	0.00618084	859
C2-cgp	HELLER_SILENCED_BY_METHYLATION_DN	96	-1.78646	0.00667982	794
C2-cgp	VILIMAS_NOTCH1_TARGETS_DN	14	1.94003	0.00675245	1516
C2-cgp	AMIT_EGF_RESPONSE_40_HELA	41	-1.89009	0.00739058	1757
C2-cgp	LANDIS_BREAST_CANCER_PROGRESSION_DN	66	1.83103	0.00825591	1410
C2-cgp	LIAN_LIPA_TARGETS_3M	38	1.89832	0.00877757	1676
C2-cgp	LANDIS_ERBB2_BREAST_TUMORS_324_DN	138	1.73595	0.00998451	1015
C2-cgp	JEON_SMAD6_TARGETS_UP	20	-1.95106	0.0100517	1673
C2-cgp	MCCLUNG_DELTA_FOSB_TARGETS_2WK	48	-1.79736	0.0104785	88
C2-cgp	PICCALUGA_ANGIOIMMUNOBLASTIC_LYMPHOMA_DN	127	-1.75362	0.0107814	3806
C2-cgp	WANG_SMARCE1_TARGETS_UP	269	1.5573	0.0107814	1628
C2-cgp	HOLLERN_EMT_BREAST_TUMOR_UP	123	1.7602	0.0108645	2538
C2-cgp	MEBARKI_HCC_PROGENITOR_WNT_UP_BLOCKED_BY_FZD8CRD	107	1.78247	0.0112105	1917
C2-cgp	WUNDER_INFLAMMATORY_RESPONSE_AND_CHOLESTEROL_UP	46	1.87114	0.0112462	1341
C2-cgp	COLINA_TARGETS_OF_4EBP1_AND_4EBP2	311	1.53954	0.0114968	3137
C2-cgp	NADLER_OBESITY_UP	55	1.87573	0.0118494	1704
C2-cgp	MANNE_COVID19_ICU_VS_HEALTHY_DONOR_PLATELETS_DN	130	1.72213	0.011925	2588
C2-cgp	GAUSSMANN_MLL_AF4_FUSION_TARGETS_F_UP	166	1.64854	0.0123523	2098
C2-cgp	RIGGI_EWING_SARCOMA_PROGENITOR_DN	166	1.64903	0.0123523	1873
C2-cgp	DAZARD_RESPONSE_TO_UV_NHEK_UP	185	-1.59902	0.0127206	2249
C2-cgp	SANSOM_APC_TARGETS_DN	269	1.53743	0.0130349	2327
C2-cgp	CHARAFE_BREAST_CANCER_LUMINAL_VS_BASAL_DN	408	1.46213	0.0130349	3072
C2-cgp	FOSTER_TOLERANT_MACROPHAGE_UP	141	1.72081	0.0130349	2110
C2-cgp	SHEPARD_CRASH_AND_BURN_MUTANT_UP	187	-1.6064	0.0150653	1896
C2-cgp	GHANDHI_DIRECT_IRRADIATION_UP	79	-1.76427	0.0150653	1609
C2-cgp	LIU_PROSTATE_CANCER_DN	438	1.47415	0.0150653	2757
C2-cgp	PLASARI_TGFB1_TARGETS_10HR_DN	228	1.53882	0.0158265	1539
C2-cgp	MILI_PSEUDOPODIA	48	-1.74894	0.0164815	745
C2-cgp	AMIT_EGF_RESPONSE_60_MCF10A	36	-1.85929	0.0170577	1810
C2-cgp	MANNE_COVID19_NONICU_VS_HEALTHY_DONOR_PLATELETS_DN	170	1.6356	0.0179875	2299
C2-cgp	LA_MEN1_TARGETS	24	1.90614	0.0182476	1527
C2-cgp	TSENG_IRS1_TARGETS_DN	116	1.72512	0.0189118	1471
C2-cgp	PHONG_TNF_RESPONSE_VIA_P38_COMPLETE	217	-1.55107	0.0189844	1949
C2-cgp	WORSCHECH_TUMOR_EVASION_AND_TOLEROGENICITY_DN	11	1.83542	0.020934	916
C2-cgp	MANNE_COVID19_COMBINED_COHORT_VS_HEALTHY_DONOR_PLATELETS_DN	186	1.55577	0.0221563	2490
C2-cgp	VERHAAK_AML_WITH_NPM1_MUTATED_UP	133	1.66767	0.0221563	2150
C2-cgp	QI_PLASMACYTOMA_UP	199	1.59989	0.0222172	1978
C2-cgp	LENAOUR_DENDRITIC_CELL_MATURATION_DN	111	1.73919	0.0227658	1867
C2-cgp	BOSCO_TH1_CYTOTOXIC_MODULE	67	1.79159	0.0236364	1899
C2-cgp	BLANCO_MELO_COVID19_SARS_COV_2_INFECTION_A594_ACE2_EXPRESSING_CELLS_RUXOLITINIB_UP	396	-1.43163	0.0236364	3356
C2-cgp	DORN_ADENOVIRUS_INFECTION_32HR_DN	33	-1.80922	0.0238825	2628
C2-cgp	LEE_LIVER_CANCER_E2F1_UP	46	1.80967	0.0246388	2087
C2-cgp	BURTON_ADIPOGENESIS_8	74	1.71803	0.0246388	1383
C2-cgp	TURASHVILI_BREAST_DUCTAL_CARCINOMA_VS_DUCTAL_NORMAL_UP	44	1.85146	0.0247079	1379
C2-cgp	WINTER_HYPOXIA_DN	46	1.80414	0.0252582	2234
C2-cgp	CARDOSO_RESPONSE_TO_GAMMA_RADIATION_AND_3AB	13	1.84747	0.0252582	12
C2-cgp	GARGALOVIC_RESPONSE_TO_OXIDIZED_PHOSPHOLIPIDS_BLUE_UP	133	-1.6723	0.0252582	2151
C2-cgp	CHIARADONNA_NEOPLASTIC_TRANSFORMATION_CDC25_UP	111	1.72188	0.0252582	1187
C2-cgp	CHYLA_CBFA2T3_TARGETS_UP	301	1.49504	0.0252877	2245
C2-cgp	DUNNE_TARGETS_OF_AML1_MTG8_FUSION_UP	40	1.8043	0.0252877	2473
C2-cgp	LEE_LIVER_CANCER_MYC_TGFA_UP	50	1.74927	0.0257463	1681
C2-cgp	MARTENS_TRETINOIN_RESPONSE_UP	461	1.41123	0.0262144	2086
C2-cgp	POMEROY_MEDULLOBLASTOMA_DESMOPLASIC_VS_CLASSIC_DN	59	1.78492	0.0265209	1628
C2-cgp	GOERING_BLOOD_HDL_CHOLESTEROL_QTL_CIS	10	1.80316	0.0265738	452
C2-cgp	TURASHVILI_BREAST_LOBULAR_CARCINOMA_VS_LOBULAR_NORMAL_DN	71	1.71222	0.0265738	1172
C2-cgp	PHESSE_TARGETS_OF_APC_AND_MBD2_UP	13	1.83758	0.0274423	1552
C2-cgp	SAFFORD_T_LYMPHOCYTE_ANERGY	76	-1.67846	0.027641	2669
C2-cgp	SWEET_LUNG_CANCER_KRAS_UP	406	1.44139	0.0277325	2393
C2-cgp	LY_AGING_PREMATURE_DN	25	-1.87132	0.0280692	2195
C2-cgp	NAKAYAMA_FRA2_TARGETS	43	-1.74055	0.028451	1770
C2-cgp	ANASTASSIOU_MULTICANCER_INVASIVENESS_SIGNATURE	60	1.76115	0.028451	1334
C2-cgp	HELLER_HDAC_TARGETS_SILENCED_BY_METHYLATION_DN	258	-1.46001	0.028451	963
C2-cgp	TAVAZOIE_METASTASIS	76	1.70369	0.028451	1809
C2-cgp	OSWALD_HEMATOPOIETIC_STEM_CELL_IN_COLLAGEN_GEL_UP	187	-1.5437	0.028451	2083
C2-cgp	ZHOU_TNF_SIGNALING_30MIN	46	-1.75037	0.028451	874
C2-cgp	DURAND_STROMA_S_UP	268	1.50541	0.028451	2023
C2-cgp	PLASARI_TGFB1_TARGETS_1HR_UP	31	-1.80738	0.028451	515
C2-cgp	NIKOLSKY_BREAST_CANCER_11Q12_Q14_AMPLICON	123	-1.57312	0.028451	2366
C2-cgp	TURASHVILI_BREAST_NORMAL_DUCTAL_VS_LOBULAR_UP	61	-1.78909	0.0287359	886
C2-cgp	PEREZ_TP63_TARGETS	315	-1.44632	0.0288222	1694
C2-cgp	CUI_TCF21_TARGETS_DN	31	-1.79846	0.029182	1470
C2-cgp	BOQUEST_STEM_CELL_CULTURED_VS_FRESH_UP	385	1.42991	0.029182	1788
C2-cgp	HUMMERICH_SKIN_CANCER_PROGRESSION_UP	68	1.67205	0.0292159	2435
C2-cgp	AMIT_SERUM_RESPONSE_40_MCF10A	28	-1.83115	0.029218	1493
C2-cgp	KAN_RESPONSE_TO_ARSENIC_TRIOXIDE	107	-1.66711	0.029218	1011
C2-cgp	IZADPANAH_STEM_CELL_ADIPOSE_VS_BONE_DN	96	1.67738	0.0293576	2906
C2-cgp	TORCHIA_TARGETS_OF_EWSR1_FLI1_FUSION_DN	293	1.45183	0.0293576	3856
C2-cgp	GRAESSMANN_RESPONSE_TO_MC_AND_SERUM_DEPRIVATION_UP	179	1.56121	0.0295248	1679
C2-cgp	ZHU_CMV_24_HR_DN	78	1.67795	0.0304532	1445
C2-cgp	LIAN_LIPA_TARGETS_6M	50	1.71566	0.0306991	1676
C2-cgp	TANG_SENESCENCE_TP53_TARGETS_DN	41	1.76364	0.0309093	1598
C2-cgp	MIKKELSEN_MEF_LCP_WITH_H3K4ME3	108	1.6561	0.0309093	1820
C2-cgp	HELLER_HDAC_TARGETS_SILENCED_BY_METHYLATION_UP	386	-1.37894	0.0309093	1939
C2-cgp	DORN_ADENOVIRUS_INFECTION_48HR_DN	33	-1.76816	0.0309093	2628
C2-cgp	TARTE_PLASMA_CELL_VS_B_LYMPHOCYTE_DN	32	1.81366	0.0312453	1512
C2-cgp	SMIRNOV_CIRCULATING_ENDOTHELIOCYTES_IN_CANCER_UP	143	1.59805	0.0313004	2102
C2-cgp	ZHOU_INFLAMMATORY_RESPONSE_FIMA_UP	400	-1.3594	0.0314804	1679
C2-cgp	KATSANOU_ELAVL1_TARGETS_UP	143	1.59773	0.0314804	2425
C2-cgp	ENK_UV_RESPONSE_KERATINOCYTE_UP	458	-1.3646	0.0333592	3062
C2-cgp	LUI_THYROID_CANCER_CLUSTER_1	51	-1.71771	0.0333592	2485
C2-cgp	SESTO_RESPONSE_TO_UV_C3	21	-1.84494	0.0333592	1625
C2-cgp	UEDA_CENTRAL_CLOCK	85	-1.68314	0.0333592	790
C2-cgp	GUO_HEX_TARGETS_DN	54	1.78486	0.0333592	1747
C2-cgp	LINDSTEDT_DENDRITIC_CELL_MATURATION_D	55	1.77071	0.0336611	1171
C2-cgp	LU_TUMOR_VASCULATURE_DN	12	1.8405	0.0340413	353
C2-cgp	LAMB_CCND1_TARGETS	18	-1.85469	0.0340413	764
C2-cgp	WIERENGA_STAT5A_TARGETS_DN	161	1.56538	0.0340413	3103
C2-cgp	TONKS_TARGETS_OF_RUNX1_RUNX1T1_FUSION_HSC_DN	152	1.57119	0.0354084	1727
C2-cgp	SAKAI_CHRONIC_HEPATITIS_VS_LIVER_CANCER_DN	27	1.79076	0.0354084	2033
C2-cgp	SIMBULAN_PARP1_TARGETS_UP	27	1.79107	0.0354084	2022
C2-cgp	LEIN_CHOROID_PLEXUS_MARKERS	87	1.60171	0.0358906	2435
C2-cgp	BLANCO_MELO_BETA_INTERFERON_TREATED_BRONCHIAL_EPITHELIAL_CELLS_DN	144	-1.54088	0.0360853	2145
C2-cgp	KAYO_CALORIE_RESTRICTION_MUSCLE_UP	84	1.64709	0.0360853	2106
C2-cgp	AMIT_EGF_RESPONSE_60_HELA	44	-1.75497	0.036565	767
C2-cgp	WONG_ENDMETRIUM_CANCER_DN	68	1.63172	0.0370519	954
C2-cgp	DELYS_THYROID_CANCER_DN	210	1.502	0.0371007	1569
C2-cgp	DORN_ADENOVIRUS_INFECTION_24HR_DN	37	-1.79813	0.037536	2628
C2-cgp	OISHI_CHOLANGIOMA_STEM_CELL_LIKE_DN	241	1.47361	0.0388571	1898
C2-cgp	PRAMOONJAGO_SOX4_TARGETS_UP	50	-1.66524	0.0388571	1929
C2-cgp	HUANG_FOXA2_TARGETS_DN	30	1.8236	0.0388571	2562
C2-cgp	KIM_ALL_DISORDERS_DURATION_CORR_DN	145	-1.54683	0.0391389	3417
C2-cgp	FLORIO_NEOCORTEX_BASAL_RADIAL_GLIA_UP	244	1.46716	0.0394629	2019
C2-cgp	ZHU_CMV_ALL_DN	109	1.67304	0.0394629	1445
C2-cgp	SCHRAETS_MLL_TARGETS_DN	25	1.79914	0.0398557	1137
C2-cgp	DER_IFN_GAMMA_RESPONSE_UP	66	1.67233	0.0398557	1738
C2-cgp	RUTELLA_RESPONSE_TO_HGF_VS_CSF2RB_AND_IL4_UP	374	1.41258	0.039961	2621
C2-cgp	SATO_SILENCED_EPIGENETICALLY_IN_PANCREATIC_CANCER	29	-1.76166	0.039961	623
C2-cgp	RODWELL_AGING_KIDNEY_NO_BLOOD_UP	199	1.53583	0.040111	2200
C2-cgp	TONKS_TARGETS_OF_RUNX1_RUNX1T1_FUSION_ERYTHROCYTE_UP	138	1.56538	0.0410808	2256
C2-cgp	SALVADOR_MARTIN_PEDIATRIC_TBD_ANTI_TNF_THERAPY_NONRESPONDER_POST_TREATMENT_UP	18	1.7959	0.0465226	2256
C2-cgp	SCHAEFFER_PROSTATE_DEVELOPMENT_6HR_UP	147	1.51348	0.0469584	2432
C2-cgp	DIAZ_CHRONIC_MEYLOGENOUS_LEUKEMIA_DN	97	1.60222	0.0481229	2070
C2-cgp	CADWELL_ATG16L1_TARGETS_DN	59	-1.67728	0.0482452	2052
C2-cgp	CAIRO_LIVER_DEVELOPMENT_DN	164	1.52297	0.0482452	2797
C2-cgp	KLEIN_TARGETS_OF_BCR_ABL1_FUSION	37	1.71821	0.0487929	2752
C2-cgp	DIRMEIER_LMP1_RESPONSE_EARLY	53	-1.63899	0.0487929	2343
C2-cgp	AMIT_EGF_RESPONSE_20_HELA	12	-1.75509	0.0494654	1248
C5-BP	GOBP_ENSHEATHMENT_OF_NEURONS	119	-2.17663	9.01987e-06	1338
C5-BP	GOBP_OLIGODENDROCYTE_DIFFERENTIATION	87	-2.08841	0.000336129	2183
C5-BP	GOBP_GLIAL_CELL_DIFFERENTIATION	186	-1.85238	0.000729254	2184
C5-BP	GOBP_GLIAL_CELL_DEVELOPMENT	100	-1.92256	0.00276802	2184
C5-BP	GOBP_GLIOGENESIS	249	-1.67673	0.00341056	2184
C5-BP	GOBP_AXON_ENSHEATHMENT_IN_CENTRAL_NERVOUS_SYSTEM	20	-2.00813	0.00522566	867
C5-BP	GOBP_PERIPHERAL_NERVOUS_SYSTEM_DEVELOPMENT	60	-1.89779	0.0137506	1132
C5-BP	GOBP_OLIGODENDROCYTE_DEVELOPMENT	42	-2.01605	0.0149627	1226
C5-BP	GOBP_REGULATION_OF_GLIOGENESIS	73	-1.8494	0.0213792	1338
C5-BP	GOBP_MYELIN_MAINTENANCE	16	-1.91133	0.0225534	736
C5-BP	GOBP_SUBSTANTIA_NIGRA_DEVELOPMENT	40	-1.83992	0.0352642	2100
C5-BP	GOBP_LONG_TERM_MEMORY	31	-1.89922	0.0368983	790
C5-BP	GOBP_INFLAMMATORY_RESPONSE	493	1.8075	9.01987e-06	2380
C5-BP	GOBP_RESPONSE_TO_INTERFERON_GAMMA	143	2.11911	3.63261e-05	2375
C5-BP	GOBP_PHAGOCYTOSIS	229	1.89181	0.000250253	2632
C5-BP	GOBP_T_CELL_PROLIFERATION	143	1.99407	0.000500228	2071
C5-BP	GOBP_INTERFERON_GAMMA_MEDIATED_SIGNALING_PATHWAY	75	2.12987	0.000500228	2636
C5-BP	GOBP_MACROPHAGE_ACTIVATION	73	2.08092	0.000687642	1429
C5-BP	GOBP_POSITIVE_REGULATION_OF_IMMUNE_RESPONSE	467	1.65594	0.000687642	1899
C5-BP	GOBP_LEUKOCYTE_PROLIFERATION	219	1.83772	0.00108493	2116
C5-BP	GOBP_REGULATION_OF_IMMUNE_EFFECTOR_PROCESS	283	1.73833	0.00108493	1899
C5-BP	GOBP_ADAPTIVE_IMMUNE_RESPONSE	274	1.7332	0.00108493	2388
C5-BP	GOBP_REGULATION_OF_LEUKOCYTE_PROLIFERATION	171	1.88098	0.00108493	2563
C5-BP	GOBP_VASCULAR_PROCESS_IN_CIRCULATORY_SYSTEM	206	1.81166	0.00133535	2127
C5-BP	GOBP_POSITIVE_REGULATION_OF_T_CELL_PROLIFERATION	69	2.01766	0.00148874	2063
C5-BP	GOBP_RESPONSE_TO_BACTERIUM	385	1.6166	0.00231832	2981
C5-BP	GOBP_LEUKOCYTE_MIGRATION	310	1.68092	0.00276802	1631
C5-BP	GOBP_POSITIVE_REGULATION_OF_LEUKOCYTE_PROLIFERATION	105	1.95342	0.00340235	2116
C5-BP	GOBP_POSITIVE_REGULATION_OF_IMMUNE_EFFECTOR_PROCESS	154	1.79301	0.0040183	1435
C5-BP	GOBP_LEUKOCYTE_CELL_CELL_ADHESION	262	1.69361	0.00434302	1640
C5-BP	GOBP_WOUND_HEALING	406	1.58338	0.00474468	2632
C5-BP	GOBP_COAGULATION	255	1.64198	0.00501241	3051
C5-BP	GOBP_MYELOID_LEUKOCYTE_MEDIATED_IMMUNITY	447	1.54674	0.00544092	2059
C5-BP	GOBP_REGULATION_OF_PHAGOCYTOSIS	72	1.92597	0.00563126	2632
C5-BP	GOBP_POSITIVE_REGULATION_OF_INTERFERON_GAMMA_PRODUCTION	46	1.9854	0.00563126	1598
C5-BP	GOBP_T_CELL_ACTIVATION	338	1.57683	0.006544	2446
C5-BP	GOBP_PLATELET_ACTIVATION	125	1.83152	0.00671085	4278
C5-BP	GOBP_ANTIGEN_PROCESSING_AND_PRESENTATION	200	1.70029	0.00779048	2366
C5-BP	GOBP_ALPHA_BETA_T_CELL_PROLIFERATION	27	1.98432	0.00782497	1795
C5-BP	GOBP_POSITIVE_REGULATION_OF_LEUKOCYTE_CELL_CELL_ADHESION	168	1.70604	0.0113581	1878
C5-BP	GOBP_TUMOR_NECROSIS_FACTOR_SUPERFAMILY_CYTOKINE_PRODUCTION	117	1.78698	0.0124308	2453
C5-BP	GOBP_REGULATION_OF_LEUKOCYTE_MEDIATED_IMMUNITY	146	1.78961	0.0127361	1899
C5-BP	GOBP_REGULATION_OF_INFLAMMATORY_RESPONSE	229	1.63096	0.0132609	2232
C5-BP	GOBP_MICROGLIAL_CELL_ACTIVATION	32	1.96841	0.01343	1375
C5-BP	GOBP_REGULATION_OF_MYELOID_LEUKOCYTE_MEDIATED_IMMUNITY	41	1.9091	0.0139482	2024
C5-BP	GOBP_TOLL_LIKE_RECEPTOR_SIGNALING_PATHWAY	126	1.79283	0.0149627	2173
C5-BP	GOBP_REGULATION_OF_LYMPHOCYTE_ACTIVATION	322	1.54905	0.015209	2116
C5-BP	GOBP_NEGATIVE_REGULATION_OF_IMMUNE_SYSTEM_PROCESS	288	1.54377	0.0158036	3052
C5-BP	GOBP_ACTIVATION_OF_IMMUNE_RESPONSE	347	1.52708	0.0162571	1941
C5-BP	GOBP_RESPONSE_TO_INTERFERON_BETA	22	1.91065	0.0164326	1679
C5-BP	GOBP_LYMPHOCYTE_MEDIATED_IMMUNITY	166	1.66027	0.0181501	2472
C5-BP	GOBP_REGULATION_OF_T_CELL_ACTIVATION	231	1.60837	0.0197684	2104
C5-BP	GOBP_POSITIVE_REGULATION_OF_CYTOKINE_PRODUCTION	320	1.50807	0.0205952	2514
C5-BP	GOBP_REGULATION_OF_ANTIGEN_PROCESSING_AND_PRESENTATION	13	1.88434	0.0215056	2069
C5-BP	GOBP_LEUKOCYTE_ADHESION_TO_VASCULAR_ENDOTHELIAL_CELL	35	1.90632	0.0215056	1594
C5-BP	GOBP_ALPHA_BETA_T_CELL_ACTIVATION	105	1.78187	0.0242075	2446
C5-BP	GOBP_RESPONSE_TO_MOLECULE_OF_BACTERIAL_ORIGIN	239	1.57645	0.0244369	2792
C5-BP	GOBP_LEUKOCYTE_TETHERING_OR_ROLLING	22	1.87105	0.0256481	1594
C5-BP	GOBP_BLOOD_VESSEL_MORPHOGENESIS	491	1.4367	0.0256481	2146
C5-BP	GOBP_ACUTE_INFLAMMATORY_RESPONSE	63	1.77573	0.029102	2738
C5-BP	GOBP_REGULATION_OF_MAST_CELL_ACTIVATION_INVOLVED_IN_IMMUNE_RESPONSE	25	1.86756	0.0305322	1670
C5-BP	GOBP_REGULATION_OF_TOLL_LIKE_RECEPTOR_SIGNALING_PATHWAY	57	1.80984	0.0350054	2146
C5-BP	GOBP_REGULATION_OF_ALPHA_BETA_T_CELL_ACTIVATION	72	1.75782	0.0352642	2381
C5-BP	GOBP_INTERFERON_GAMMA_PRODUCTION	73	1.74661	0.0386717	2446
C5-BP	GOBP_POSITIVE_REGULATION_OF_ALPHA_BETA_T_CELL_PROLIFERATION	14	1.85126	0.0436841	2372
C5-BP	GOBP_ANTIGEN_PROCESSING_AND_PRESENTATION_OF_PEPTIDE_ANTIGEN	171	1.59778	0.0481093	1377
C5-BP	GOBP_NEGATIVE_REGULATION_OF_LYMPHOCYTE_ACTIVATION	109	1.68327	0.0495578	2554
C5-BP	GOBP_RESPONSE_TO_TOPOLOGICALLY_INCORRECT_PROTEIN	192	-2.18324	4.697e-07	2579
C5-BP	GOBP_REGULATION_OF_CELL_ACTIVATION	414	1.74842	0.000115967	2563
C5-BP	GOBP_CHAPERONE_MEDIATED_PROTEIN_FOLDING	55	-2.22634	0.000205574	1219
C5-BP	GOBP_CIRCULATORY_SYSTEM_PROCESS	499	1.67959	0.000205574	2330
C5-BP	GOBP_CELLULAR_RESPONSE_TO_TOPOLOGICALLY_INCORRECT_PROTEIN	158	-1.95673	0.000518173	2579
C5-BP	GOBP_HEART_DEVELOPMENT	456	1.61074	0.000798907	2787
C5-BP	GOBP_DE_NOVO_PROTEIN_FOLDING	38	-2.23155	0.00108493	993
C5-BP	GOBP_EXTERNAL_ENCAPSULATING_STRUCTURE_ORGANIZATION	321	1.7116	0.00120022	2265
C5-BP	GOBP_SIGNAL_TRANSDUCTION_IN_ABSENCE_OF_LIGAND	55	-2.10042	0.00120022	1831
C5-BP	GOBP_INCLUSION_BODY_ASSEMBLY	21	-2.13414	0.00141803	544
C5-BP	GOBP_NEGATIVE_REGULATION_OF_SIGNAL_TRANSDUCTION_IN_ABSENCE_OF_LIGAND	24	-2.13564	0.00156729	1831
C5-BP	GOBP_POSITIVE_REGULATION_OF_ERK1_AND_ERK2_CASCADE	142	1.87922	0.00202985	3051
C5-BP	GOBP_REGULATION_OF_CELLULAR_RESPONSE_TO_HEAT	79	-2.02438	0.00348763	682
C5-BP	GOBP_CHAPERONE_COFACTOR_DEPENDENT_PROTEIN_REFOLDING	29	-2.17505	0.00393357	993
C5-BP	GOBP_REGULATION_OF_MITOTIC_SPINDLE_ASSEMBLY	17	-2.05173	0.00393357	8
C5-BP	GOBP_POSITIVE_REGULATION_OF_CELL_ADHESION	330	1.63341	0.0040183	2381
C5-BP	GOBP_RESPONSE_TO_CORTICOSTERONE	13	-1.98693	0.00482754	32
C5-BP	GOBP_PROTEIN_REFOLDING	21	-2.05293	0.00482754	544
C5-BP	GOBP_REGULATION_OF_SPINDLE_ASSEMBLY	24	-2.04766	0.004844	377
C5-BP	GOBP_POSITIVE_REGULATION_OF_CELL_ACTIVATION	252	1.65746	0.00484643	1900
C5-BP	GOBP_REGULATION_OF_DEFENSE_RESPONSE	484	1.51809	0.00563126	2381
C5-BP	GOBP_REGULATION_OF_EXTRINSIC_APOPTOTIC_SIGNALING_PATHWAY_IN_ABSENCE_OF_LIGAND	33	-2.04282	0.00574327	1831
C5-BP	GOBP_PROTEIN_FOLDING	201	-1.69171	0.00770702	3369
C5-BP	GOBP_POSITIVE_REGULATION_OF_CELL_CELL_ADHESION	197	1.68914	0.0101978	1584
C5-BP	GOBP_REGULATION_OF_INCLUSION_BODY_ASSEMBLY	15	-1.94751	0.0101978	544
C5-BP	GOBP_NEGATIVE_REGULATION_OF_INCLUSION_BODY_ASSEMBLY	10	-1.90734	0.0108811	544
C5-BP	GOBP_SKELETAL_SYSTEM_DEVELOPMENT	372	1.54389	0.0111214	2562
C5-BP	GOBP_MICROTUBULE_NUCLEATION	30	-1.99069	0.0118523	2277
C5-BP	GOBP_PEPTIDYL_TYROSINE_MODIFICATION	288	1.58106	0.0118523	3456
C5-BP	GOBP_REGULATION_OF_CELL_CELL_ADHESION	313	1.59098	0.0132609	2381
C5-BP	GOBP_PROTEIN_DEMETHYLATION	32	1.9656	0.01343	10
C5-BP	GOBP_SKELETAL_MUSCLE_CELL_DIFFERENTIATION	51	-1.90992	0.01343	772
C5-BP	GOBP_REGULATION_OF_BODY_FLUID_LEVELS	374	1.55029	0.01343	3257
C5-BP	GOBP_INTEGRATED_STRESS_RESPONSE_SIGNALING	25	-1.98885	0.01343	276
C5-BP	GOBP_NEGATIVE_REGULATION_OF_CELL_ACTIVATION	143	1.74944	0.0135212	2554
C5-BP	GOBP_CELLULAR_RESPONSE_TO_BIOTIC_STIMULUS	163	1.66295	0.0136515	2381
C5-BP	GOBP_REGULATION_OF_NUCLEOTIDE_BINDING_OLIGOMERIZATION_DOMAIN_CONTAINING_SIGNALING_PATHWAY	12	-1.83635	0.0181501	1357
C5-BP	GOBP_POSITIVE_REGULATION_OF_ORGAN_GROWTH	38	1.87665	0.019285	1930
C5-BP	GOBP_RESPONSE_TO_ETHANOL	101	1.75632	0.0204214	3242
C5-BP	GOBP_NEGATIVE_REGULATION_OF_TRANSCRIPTION_FROM_RNA_POLYMERASE_II_PROMOTER_IN_RESPONSE_TO_STRESS	12	-1.82713	0.0206935	1132
C5-BP	GOBP_REGULATION_OF_BLOOD_PRESSURE	131	1.71574	0.0208958	2224
C5-BP	GOBP_REGULATION_OF_PEPTIDYL_TYROSINE_PHOSPHORYLATION	192	1.63583	0.0239199	3456
C5-BP	GOBP_REGULATION_OF_ORGAN_GROWTH	78	1.7522	0.0244369	1686
C5-BP	GOBP_MUCOPOLYSACCHARIDE_METABOLIC_PROCESS	105	1.76782	0.0256481	1930
C5-BP	GOBP_CARDIAC_MUSCLE_TISSUE_DEVELOPMENT	160	1.65432	0.0256481	1429
C5-BP	GOBP_ERK1_AND_ERK2_CASCADE	229	1.5769	0.0266271	2881
C5-BP	GOBP_POSITIVE_REGULATION_OF_RESPONSE_TO_EXTERNAL_STIMULUS	362	1.49073	0.0273125	2372
C5-BP	GOBP_REGULATION_OF_MUSCLE_CONTRACTION	127	1.71136	0.0273125	1897
C5-BP	GOBP_METAL_ION_HOMEOSTASIS	486	1.46084	0.0281779	3183
C5-BP	GOBP_CELLULAR_EXTRAVASATION	55	1.84618	0.029142	2224
C5-BP	GOBP_MESENCHYME_MORPHOGENESIS	42	1.8958	0.0308394	987
C5-BP	GOBP_PROTEIN_ACTIVATION_CASCADE	15	1.88846	0.0325105	2307
C5-BP	GOBP_DIVALENT_INORGANIC_CATION_HOMEOSTASIS	369	1.46356	0.0330911	3144
C5-BP	GOBP_AMINOGLYCAN_METABOLIC_PROCESS	151	1.6218	0.0338817	2767
C5-BP	GOBP_CELL_ADHESION_MEDIATED_BY_INTEGRIN	64	1.79654	0.0341867	1685
C5-BP	GOBP_STEROL_BIOSYNTHETIC_PROCESS	65	-1.75836	0.034661	2606
C5-BP	GOBP_POSITIVE_REGULATION_OF_PEPTIDYL_TYROSINE_PHOSPHORYLATION	136	1.67955	0.034661	3293
C5-BP	GOBP_REGULATION_OF_SPINDLE_ORGANIZATION	37	-1.9171	0.0364313	1206
C5-BP	GOBP_APICAL_PROTEIN_LOCALIZATION	14	-1.81367	0.0364313	1492
C5-BP	GOBP_AMINOGLYCAN_CATABOLIC_PROCESS	57	1.804	0.0367678	2981
C5-BP	GOBP_ELASTIC_FIBER_ASSEMBLY	10	1.80957	0.0368983	1280
C5-BP	GOBP_POSITIVE_REGULATION_OF_LIPID_KINASE_ACTIVITY	30	1.83161	0.0378187	3051
C5-BP	GOBP_ZYMOGEN_ACTIVATION	44	1.82593	0.0386717	2085
C5-BP	GOBP_NUCLEOTIDE_BINDING_OLIGOMERIZATION_DOMAIN_CONTAINING_2_SIGNALING_PATHWAY	14	-1.80487	0.0386717	1149
C5-BP	GOBP_POSITIVE_REGULATION_OF_DEFENSE_RESPONSE	252	1.48189	0.0400239	2268
C5-BP	GOBP_ER_NUCLEUS_SIGNALING_PATHWAY	51	-1.79129	0.041678	1289
C5-BP	GOBP_RESPONSE_TO_TEMPERATURE_STIMULUS	207	-1.51533	0.0427338	1005
C5-BP	GOBP_CELL_SUBSTRATE_ADHESION	314	1.49111	0.0427338	2568
C5-BP	GOBP_ORGANIC_CATION_TRANSPORT	26	1.76064	0.0481093	1285
C5-BP	GOBP_POSITIVE_REGULATION_OF_MAPK_CASCADE	408	1.42343	0.0486546	2525
C5-CC	GOCC_EXTERNAL_ENCAPSULATING_STRUCTURE	421	1.81023	1.77684e-05	2171
C5-CC	GOCC_COLLAGEN_CONTAINING_EXTRACELLULAR_MATRIX	324	1.86263	3.8656e-05	1632
C5-CC	GOCC_RECEPTOR_COMPLEX	342	1.83186	3.8656e-05	2805
C5-CC	GOCC_PLASMA_MEMBRANE_PROTEIN_COMPLEX	480	1.65303	9.49731e-05	2801
C5-CC	GOCC_PLASMA_MEMBRANE_SIGNALING_RECEPTOR_COMPLEX	159	1.89806	0.00136464	2801
C5-CC	GOCC_MHC_PROTEIN_COMPLEX	18	2.08312	0.00263346	1341
C5-CC	GOCC_EXTERNAL_SIDE_OF_PLASMA_MEMBRANE	205	1.76538	0.00316079	2626
C5-CC	GOCC_SIDE_OF_MEMBRANE	385	1.60945	0.00316079	2705
C5-CC	GOCC_MYELIN_SHEATH	40	-2.11917	0.0085175	1828
C5-CC	GOCC_MHC_CLASS_II_PROTEIN_COMPLEX	11	1.98721	0.00864402	1341
C5-CC	GOCC_COP9_SIGNALOSOME	34	-2.10981	0.0116293	777
C5-CC	GOCC_LUMENAL_SIDE_OF_ENDOPLASMIC_RETICULUM_MEMBRANE	22	1.99163	0.0140051	1341
C5-CC	GOCC_SECRETORY_GRANULE_MEMBRANE	248	1.60411	0.0140051	2320
C5-CC	GOCC_PARANODE_REGION_OF_AXON	10	-1.8723	0.0140051	1132
C5-CC	GOCC_ENDOCYTIC_VESICLE_MEMBRANE	145	1.68745	0.0140051	3639
C5-CC	GOCC_INCLUSION_BODY	70	-1.88634	0.0225043	1919
C5-CC	GOCC_CENTRIOLE	130	-1.68946	0.0225043	3108
C5-CC	GOCC_PHAGOCYTIC_VESICLE	122	1.71618	0.0358043	1497
C5-CC	GOCC_COLLAGEN_TRIMER	71	1.73978	0.0358043	672
C5-CC	GOCC_T_CELL_RECEPTOR_COMPLEX	12	1.86891	0.0434085	1878
C5-CC	GOCC_FILOPODIUM	92	1.67794	0.0448601	2162
C5-MF	GOMF_G_PROTEIN_COUPLED_RECEPTOR_ACTIVITY	302	1.70103	0.00111321	2588
C5-MF	GOMF_EXTRACELLULAR_MATRIX_STRUCTURAL_CONSTITUENT	129	1.93383	0.00111321	1466
C5-MF	GOMF_PROTEIN_FOLDING_CHAPERONE	32	-2.11605	0.00187293	708
C5-MF	GOMF_CYTOKINE_RECEPTOR_ACTIVITY	60	2.05246	0.00206274	1270
C5-MF	GOMF_CYTOKINE_BINDING	93	1.96419	0.00206274	2802
C5-MF	GOMF_MECHANOSENSITIVE_ION_CHANNEL_ACTIVITY	14	-2.04831	0.00206274	493
C5-MF	GOMF_TRANSMITTER_GATED_CHANNEL_ACTIVITY	48	2.10884	0.0026409	3565
C5-MF	GOMF_NEUROTRANSMITTER_RECEPTOR_ACTIVITY	81	1.98693	0.00268459	3287
C5-MF	GOMF_UNFOLDED_PROTEIN_BINDING	101	-1.84678	0.00362096	1073
C5-MF	GOMF_IMMUNE_RECEPTOR_ACTIVITY	80	1.93466	0.00362096	2486
C5-MF	GOMF_HORMONE_ACTIVITY	47	1.94274	0.0108125	1846
C5-MF	GOMF_GLYCOSAMINOGLYCAN_BINDING	161	1.66804	0.0201754	2641
C5-MF	GOMF_CADHERIN_BINDING	315	-1.51957	0.0404649	1922
C5-MF	GOMF_PROTEIN_DEMETHYLASE_ACTIVITY	28	1.91944	0.0487271	11
C5-MF	GOMF_CARBOXYPEPTIDASE_ACTIVITY	29	-1.85536	0.0494065	1677
C6	CAHOY_OLIGODENDROCUTIC	94	-2.10168	5.12073e-05	1831
C6	SNF5_DN.V1_UP	152	1.76487	0.00558119	1814
C6	CAHOY_NEURONAL	98	1.86191	0.00714787	4994
C7	PATEL_SKIN_OF_BODY_ZOSTAVAX_AGE_70_93YO_VZV_CHALLENGE_3DY_UP	100	2.38572	4.48e-06	2570
C7	GSE5099_CLASSICAL_M1_VS_ALTERNATIVE_M2_MACROPHAGE_DN	150	2.23533	4.9e-06	1131
C7	GSE23925_LIGHT_ZONE_VS_NAIVE_BCELL_UP	175	-1.97865	6.27e-05	2555
C7	GSE19888_ADENOSINE_A3R_ACT_VS_TCELL_MEMBRANES_ACT_IN_MAST_CELL_UP	173	2.0334	0.000136	2697
C7	GSE22886_NAIVE_CD8_TCELL_VS_MONOCYTE_DN	188	1.93407	0.000388	2176
C7	GSE5099_DAY3_VS_DAY7_MCSF_TREATED_MACROPHAGE_DN	148	2.02355	0.000396	34
C7	GSE10325_LUPUS_CD4_TCELL_VS_LUPUS_MYELOID_DN	183	1.89335	0.000635	2771
C7	GSE37605_FOXP3_FUSION_GFP_VS_IRES_GFP_TREG_C57BL6_UP	174	-1.81169	0.00252779	1977
C7	HOEK_NK_CELL_2011_2012_TIV_3D_VS_0DY_ADULT_3D_DN	193	1.80483	0.00432931	1168
C7	ZAK_PBMC_MRKAD5_HIV_1_GAG_POL_NEF_AGE_20_50YO_3DY_UP	113	1.93738	0.00432931	1732
C7	GSE34156_TLR1_TLR2_LIGAND_VS_NOD2_AND_TLR1_TLR2_LIGAND_24H_TREATED_MONOCYTE_UP	167	1.84551	0.00432931	1665
C7	GSE6259_FLT3L_INDUCED_33D1_POS_DC_VS_CD4_TCELL_UP	153	1.85776	0.00471979	1981
C7	GSE10325_BCELL_VS_MYELOID_DN	172	1.82531	0.00650219	2399
C7	SCHERER_PBMC_APSV_WETVAX_AGE_18_32YO_5_TO_7DY_UP	254	1.71199	0.00705803	1751
C7	GSE29617_CTRL_VS_DAY7_TIV_FLU_VACCINE_PBMC_2008_UP	164	-1.78643	0.00731811	2418
C7	GSE11961_MARGINAL_ZONE_BCELL_VS_MEMORY_BCELL_DAY7_DN	129	-1.82221	0.00762058	1494
C7	GSE29618_MONOCYTE_VS_PDC_UP	182	1.74215	0.00885975	1601
C7	GSE22589_HEALTHY_VS_SIV_INFECTED_DC_UP	190	-1.72657	0.00924474	2378
C7	FULLER_PBMC_F_TULARENSIS_VACCINE_LVS_AGE_22_54YO_48HR_UP	40	2.07277	0.0117344	1903
C7	GSE10325_LUPUS_BCELL_VS_LUPUS_MYELOID_DN	187	1.69909	0.0117344	2765
C7	GSE6259_FLT3L_INDUCED_VS_WT_SPLENIC_DC_33D1_POS_DN	133	1.84539	0.0130463	2557
C7	GSE2706_UNSTIM_VS_2H_LPS_DC_DN	159	-1.73174	0.0130463	1494
C7	GSE16385_ROSIGLITAZONE_IFNG_TNF_VS_IL4_STIM_MACROPHAGE_UP	175	-1.69908	0.0164572	1439
C7	GSE22886_NAIVE_CD4_TCELL_VS_MONOCYTE_DN	184	1.66829	0.0164572	1835
C7	FULLER_PBMC_F_TULARENSIS_VACCINE_LVS_AGE_22_54YO_336HR_UP	35	2.04393	0.0172039	1066
C7	GSE15271_CXCR4_POS_VS_NEG_GC_BCELL_DN	156	-1.7467	0.0179375	2813
C7	GSE32423_CTRL_VS_IL4_MEMORY_CD8_TCELL_UP	174	-1.67399	0.0196157	1997
C7	GSE19888_ADENOSINE_A3R_INH_PRETREAT_AND_ACT_BY_A3R_VS_TCELL_MEMBRANES_ACT_MAST_CELL_UP	173	1.72588	0.0196157	2610
C7	GSE360_CTRL_VS_L_MAJOR_DC_DN	164	-1.70585	0.0196157	2634
C7	GSE3982_MEMORY_CD4_TCELL_VS_BCELL_UP	154	1.69068	0.0196157	1271
C7	GSE40685_TREG_VS_FOXP3_KO_TREG_PRECURSOR_DN	176	1.71061	0.0196157	2450
C7	GSE37605_TREG_VS_TCONV_NOD_FOXP3_FUSION_GFP_UP	120	-1.74676	0.0196157	1216
C7	GSE22103_UNSTIM_VS_LPS_STIM_NEUTROPHIL_DN	175	-1.67431	0.0199213	3417
C7	GSE21774_CD62L_POS_CD56_BRIGHT_VS_CD62L_NEG_CD56_DIM_NK_CELL_UP	167	1.70118	0.0221988	2161
C7	GSE37301_HEMATOPOIETIC_STEM_CELL_VS_RAG2_KO_NK_CELL_DN	162	-1.6701	0.030743	2096
C7	GSE24634_TEFF_VS_TCONV_DAY3_IN_CULTURE_DN	178	1.6918	0.030743	2085
C7	GSE22313_HEALTHY_VS_SLE_MOUSE_CD4_TCELL_DN	179	1.67449	0.0326855	1684
C7	GSE23925_DARK_ZONE_VS_NAIVE_BCELL_DN	175	-1.65237	0.0327612	2597
C7	GSE360_T_GONDII_VS_B_MALAYI_LOW_DOSE_DC_DN	174	1.63675	0.0349069	2132
C7	HOWARD_PBMC_INACT_MONOV_INFLUENZA_A_INDONESIA_05_2005_H5N1_AGE_19_39YO_AS03_ADJUVANT_VS_BUFFER_1DY_UP	289	1.51309	0.0352547	2552
C7	FULLER_PBMC_F_TULARENSIS_VACCINE_LVS_AGE_22_54YO_192HR_DN	19	1.98116	0.038649	582
C7	GSE360_L_DONOVANI_VS_B_MALAYI_LOW_DOSE_DC_DN	180	1.60359	0.0395031	1559
C7	GSE22886_NAIVE_TCELL_VS_MONOCYTE_DN	188	1.61883	0.0427804	2565
C7	GSE37605_C57BL6_VS_NOD_FOXP3_FUSION_GFP_TREG_DN	176	-1.61564	0.0435523	2528
C7	GSE34156_NOD2_LIGAND_VS_TLR1_TLR2_LIGAND_6H_TREATED_MONOCYTE_DN	165	1.64498	0.0437245	1665
C7	GSE17721_CTRL_VS_PAM3CSK4_12H_BMDC_UP	184	-1.62852	0.0458393	2386
C7	GSE9988_ANTI_TREM1_AND_LPS_VS_VEHICLE_TREATED_MONOCYTES_UP	162	-1.62113	0.0458835	1505
C7	GSE29618_MONOCYTE_VS_PDC_DAY7_FLU_VACCINE_UP	185	1.57603	0.0497559	1353
C7	SOBOLEV_PBMC_PANDEMRIX_AGE_18_64YO_1DY_UP	17	1.92306	0.0497559	2260
Kegg	hsa05150_Staphylococcus aureus infection	38	2.23403	0.000109353	1628
Kegg	hsa05416_Viral myocarditis	47	2.12379	0.000470875	1341
Kegg	hsa05322_Systemic lupus erythematosus	78	2.02762	0.000470875	2588
Kegg	hsa05310_Asthma	12	2.01011	0.000470875	1341
Kegg	hsa04610_Complement and coagulation cascades	49	2.11617	0.000470875	1720
Kegg	hsa04145_Phagosome	125	1.91443	0.000606581	1970
Kegg	hsa05330_Allograft rejection	19	2.03697	0.00182399	1341
Kegg	hsa04915_Estrogen signaling pathway	102	-1.86106	0.00182399	951
Kegg	hsa04213_Longevity regulating pathway - multiple species	56	-2.00884	0.00188509	335
Kegg	hsa04080_Neuroactive ligand-receptor interaction	220	1.71524	0.00209325	2808
Kegg	hsa04514_Cell adhesion molecules	115	1.80743	0.00399077	1878
Kegg	hsa04611_Platelet activation	108	1.77544	0.00599026	1779
Kegg	hsa04672_Intestinal immune network for IgA production	29	1.94105	0.00993569	2063
Kegg	hsa04640_Hematopoietic cell lineage	54	1.85572	0.00993569	1516
Kegg	hsa05152_Tuberculosis	138	1.67042	0.00993569	1346
Kegg	hsa05320_Autoimmune thyroid disease	20	1.8623	0.00993569	1341
Kegg	hsa04613_Neutrophil extracellular trap formation	133	1.6573	0.0168653	3052
Kegg	hsa04657_IL-17 signaling pathway	60	-1.79177	0.0176587	1114
Kegg	hsa04141_Protein processing in endoplasmic reticulum	161	-1.61603	0.025321	2783
Kegg	hsa05162_Measles	107	-1.63487	0.025321	1300
Kegg	hsa05321_Inflammatory bowel disease	39	1.79261	0.0264753	1679
Kegg	hsa04060_Cytokine-cytokine receptor interaction	130	1.60623	0.0311772	2527
Kegg	hsa00982_Drug metabolism - cytochrome P450	29	1.81649	0.0311772	1857
Kegg	hsa05418_Fluid shear stress and atherosclerosis	118	1.61119	0.0322425	1857
