# Supplementary material for: Integrative transcriptome- and DNA methylation analysis of brain tissue from the temporal pole in suicide decedents and their controls
Source: Mol Psychiatry. 2023 Nov 8;29(1):134–45. doi: 10.1038/s41380-023-02311-9 (PMC11078738; doi:10.1038/s41380-023-02311-9)
Supplement: Supplementary file 5 — Supplementary Table 4. [file 41380_2023_2311_MOESM5_ESM.xlsx]

## Sheet: Supp_tab4_npas4_cor_17305genes
Supplementary Table 4. Genes significantly correlated with NPAS4 from the suicide decedents and the healthy control group
	Gene Symbol	cor_estimate	P_value	P_adjust
1	NPAS4	1	3.89e-30	1.05e-25
2	NR4A1	0.798653	9.68e-08	0.00260706
3	FOSB	0.766224	1.33e-07	0.00359403
4	EGR1	0.75619	1.47e-07	0.00394837
5	NR4A3	0.744566	1.63e-07	0.0043915
6	ARC	0.744525	1.63e-07	0.00439314
7	EGR2	0.741594	1.67e-07	0.00451076
8	EGR4	0.738339	1.72e-07	0.00464426
9	ENPEP	0.663635	3.24e-07	0.00872705
10	MIR7-3HG	0.66284	3.26e-07	0.00878326
11	DUSP2	0.639542	3.93e-07	0.0105828
12	PTGS2	0.632304	4.16e-07	0.0112072
13	CCN1	0.62367	4.45e-07	0.0119971
14	DUSP6	0.62038	4.57e-07	0.0123115
15	PHLDB2	0.619585	4.6e-07	0.0123887
16	ETV3	0.614496	4.79e-07	0.0128936
17	ZNF331	0.612626	4.86e-07	0.0130841
18	JUNB	0.61154	4.9e-07	0.0131959
19	SPRY2	0.583933	6.08e-07	0.0163712
20	GPR3	0.577581	6.39e-07	0.0172022
21	IFRD1	0.577429	6.39e-07	0.0172224
22	TRIB1	0.57118	6.71e-07	0.018082
23	NFKBID	0.57069	6.74e-07	0.0181512
24	ATP8B1	0.55625	7.54e-07	0.0203153
25	DNAJB5	0.549534	7.95e-07	0.0214098
26	BTG3-AS1	0.542869	8.38e-07	0.0225563
27	RGS2	0.539329	8.61e-07	0.023191
28	DCUN1D3	0.536934	8.77e-07	0.0236308
29	SIK1B	0.535421	8.88e-07	0.0239133
30	NR4A2	0.532869	9.06e-07	0.0243975
31	SLC25A25	0.528659	9.36e-07	0.0252192
32	HLA-L	0.522358	9.84e-07	0.0265039
33	FOS	0.521098	9.94e-07	0.0267689
34	DUSP5	0.508065	1.1e-06	0.0296831
35	SERTAD1	0.503719	1.14e-06	0.0307291
36	IER5	0.502534	1.15e-06	0.031021
37	LINC01679	0.4964	1.21e-06	0.0325815
38	VEGFA	0.492633	1.25e-06	0.033582
39	SEC24D	0.490503	1.27e-06	0.0341624
40	LONRF1	0.489838	1.28e-06	0.0343458
41	ZNF551	-0.489403	1.28e-06	0.0344664
42	MXD1	0.487902	1.3e-06	0.0348861
43	HYMAI	0.487697	1.3e-06	0.034944
44	EXOSC8	-0.486483	1.31e-06	0.035288
45	ANKRD37	0.486323	1.31e-06	0.0353338
46	DNAJB1	0.485542	1.32e-06	0.0355573
47	STK40	0.482731	1.35e-06	0.0363753
48	VPS37B	0.481886	1.36e-06	0.0366252
49	GMNC	0.479505	1.39e-06	0.0373398
50	ARSJ	0.479261	1.39e-06	0.0374138
51	ARL4D	0.477811	1.41e-06	0.0378575
52	PPP1R15A	0.477067	1.41e-06	0.0380874
53	RFT1	-0.472084	1.47e-06	0.0396675
54	LINC01257	0.470035	1.5e-06	0.0403379
55	IER2	0.469151	1.51e-06	0.0406314
56	C4orf54	0.467581	1.53e-06	0.0411579
57	SPTY2D1	0.467106	1.53e-06	0.0413189
58	ACER2	0.466974	1.54e-06	0.0413637
59	PFKFB3	0.465386	1.56e-06	0.041907
60	RPL30P13	0.464996	1.56e-06	0.0420419
61	SNHG9	-0.462768	1.59e-06	0.0428204
62	HCG18	0.462271	1.6e-06	0.0429966
63	DDX27	0.461743	1.6e-06	0.0431842
64	LINC00924	-0.460465	1.62e-06	0.0436425
65	ANGEL2	-0.459694	1.63e-06	0.0439218
66	ADAMTSL5	0.458729	1.64e-06	0.0442738
67	NUP37	-0.45657	1.67e-06	0.0450735
68	RN7SL735P	0.456215	1.68e-06	0.0452066
69	NRARP	0.453315	1.72e-06	0.0463096
70	HECW1-IT1	0.452548	1.73e-06	0.0466066
71	SPATA2L	0.452266	1.73e-06	0.0467163
72	ADAM19	0.45165	1.74e-06	0.0469567
73	CILP2	0.450147	1.77e-06	0.04755
74	ALG3	-0.449441	1.78e-06	0.0478311
75	ZCCHC2	0.445713	1.83e-06	0.0493488
76	INTS14	-0.445449	1.84e-06	0.0494586
